# Supplementary material for: Chronic Effects of Carbamazepine, Progesterone and Their Mixtures at Environmentally Relevant Concentrations on Biochemical Markers of Zebrafish (Danio rerio)
Source: Antioxidants (Basel). 2022 Sep 8;11(9):1776. doi: 10.3390/antiox11091776 (PMC9495832; doi:10.3390/antiox11091776)
Supplement: Supplementary file 1 [file antioxidants-11-01776-s001.zip]

Archive with 1 entries (1 files):
- antioxidants-1864368-supplementary.pdf
